# Supplementary material for: Serum Albumin: A Multifaced Enzyme
Source: Int J Mol Sci. 2021 Sep 18;22(18):10086. doi: 10.3390/ijms221810086 (PMC8466385; doi:10.3390/ijms221810086)
Supplement: Supplementary file 1 [file ijms-22-10086-s001.zip]

Archive with 1 entries (1 files):
- ijms-1340117-supplementary.pdf
